# Supplementary material for: Temporal changes of cytochrome P450 (Cyp) and eicosanoid-related gene expression in the rat brain after traumatic brain injury
Source: BMC Genomics. 2013 May 4;14:303. doi: 10.1186/1471-2164-14-303 (PMC3658912; doi:10.1186/1471-2164-14-303)
Supplement: Additional file 1: Table S1 — Detection of mRNA in naïve, sham, and injured hippocampus (HCI) or cortex (CXI). Positive or negative qPCR assay detection is shown for each gene, along with the ABI assay identification and a description of the gene. The 2-ΔCt for each of the assayed genes is shown in Tables S4 and S5. Table S2. Regional differences in mRNA levels in naïve and sham brains. Combined data from naïves and shams are compared to show distinct levels of mRNA expression between ipsilateral parietal cortex and hippocampus. Table S3. Sham effects on mRNA levels in naïve and sham brains. Comparison of gene expression in naïves and shams at different times postsurgery showed a number of sham effects, evaluated by 1-way ANOVA with naïves at time 0, and shams at 6 h, 24 h, 72 h, and 168 h. p < 0.05, ANOVA, Tukey HSD, except where bracketed, 0.05 < p < 0.10. Table S4. Mean and standard error expression values for ispilateral hippocampus (n = 3–4 for each). Table S5. Mean and standard error expression values for ispilateral parietal cortex (n = 3–4 for each). [file 1471-2164-14-303-S1.xlsx]

## Sheet: Supp Table 1
Detection of mRNA in Naïve, Sham, and Injured Hippocampus (HCI) or Cortex (CXI)
Gene Name	Naïve-HCI	SHAM-HCI	INJURED-HCI		Naïve-CXI	SHAM-CXI	INJURED-CXI	ABI ASSAY#	Amplicon (bp)	Gene Name	Description	Comments
18S	+	+	+		+	+	+	Hs99999901_s1	187	18S	18S ribosomal RNA
Alox15	+	+	+		+	+	+	Rn00696151_m1	82	Alox15	Arachidonate 15-lipoxygenase	demonstrates 12-lipoxygenase and some 15-lipoxygenase enzyme activity
Alox15b	+	+	+		+	+	+	Rn00596246_m1	76	Alox15b	Arachidonate 15-lipoxygenase type B	human homolog is an epidermis-type lipoxygenase and member of the multigene family of mammalian lipoxygenases
Alox5	+	+	+		+	+	+	Rn00563172_m1	73	Alox5	Arachidonate 5-Lipoxogenase	catalyzes the conversion of arachidonate to leukotriene A4 in leukotriene metabolism
Alox5ap	+	+	+		+	+	+	Rn00568506_m1	74	Alox5ap	Arachidonate 5-lipooxygenase-activating protein	a protein contributing to arachidonate 5-lipoxygenase activity, exhibiting enzyme binding (arachidonate 5-lipoxygenase), protein heterodimerization activity (leukotriene C4 synthase) and other activities (human ortholog); involved in the leukotriene biosynthetic process, protein homotrimerization, lipoxygenase pathway; found in the nuclear envelope, endoplasmic reticulum (human ortholog), nuclear…
Cyp11a1	+	+	+		+	+	+	Rn00568733_m1	81	Cyp11a1	cholesterol monooxygense (side-chain cleaving)	aka P450scc; monooxygenase that catalyzes synthesis of cholesterol and steroids
Cyp11b1	+	+	+		+	+	+	Rn02607234_g1	114	Cyp11b1	steroid 11-beta-monooxygenase	catalyzes the conversion of 11-deoxycorticosterone to corticosterone
Cyp11b2	+	+	+		+	+	+	Rn02396730_g1	103	Cyp11b2	steroid 11-beta-hydroxylase	is the steroid hydroxylase cytochrome P450 oxidase enzyme involved in the generation of aldosterone.
Cyp11b3	+	+	+		+	+	+	Rn00822066_g1	72	Cyp11b3	Aldosterone synthase or steroid 11-beta hydroxylase	is a steroid hydroxylase cytochrome P450 oxidase enzyme involved in the generation of aldosterone.
Cyp17a1	+	+	+		+	+	+	Rn00562601_m1	71	Cyp17a1	steroid 17-alpha hydroxylase/17,20-lyase	steroid hydroxylase that comprises a main component of the steroidogenic pathway; activity culminates in corticosteriod and androgen production in adrenal gland and sex steroid production in gonads
Cyp19a1	+	+	+		+	+	+	Rn00567222_m1	69	Cyp19a1	Aromatase	is responsible for a key step in the biosynthesis of estrogens.
Cyp1a1	+	+	+		+	+	+	Rn00487218_m1	120	Cyp1a1	-	monooxygenase that plays a role in dioxin metabolism and detoxification which is 3-methylcholanthrene-inducible
Cyp1a2	+	+	+		+	+	+	Rn01422531_m1	136	Cyp1a2	-	a monooxygenase that may play a role in xenobiotic metabolism, also involved in linoleic acid metabolism
Cyp1b1	+	+	+		+	+	+	Rn00564055_m1	69	Cyp1b1	-	plays a role in polycyclic aromatic hydrocarbon metabolism in adrenal microsomes
Cyp20a1	+	+	+		+	+	+	Rn01644438_g1	128	Cyp20a1	-	may act as an electron transporter
Cyp21a1	+	+	+		+	+	+	Rn00588996_g1	74	Cyp21a1	steroid 21-hydroxylase	converts progesterone to deoxycorticosterone via 21-hydroxylation in the adrenal gland and possibly in peripheral astrocytes and CNS
Cyp24a1	+	+	+		-	+	+	Rn01423141_g1	71	Cyp24a1	vitamin D(3) 24-hydroxylase	enzyme involved in vitamin D metabolism; linked to albuminuria, hyperlipidemia and atherosclerotic aorta lesions
Cyp26a1	+	+	+		+	+	+	Rn00590308_m1	78	Cyp26a1	-	this gene encodes an endoplasmic reticulum-specific protein which acts on retinoids, including all-trans-retinoic acid
Cyp26b1	+	+	+		+	+	+	Rn00710376_m1	64	Cyp26b1	-	human homolog is a monooxygenase that catalyzes the inactivation of all-trans-retinoic acid to hydroxylated forms
Cyp27a1	+	+	+		+	+	+	Rn00710297_m1	63	Cyp27a1	steroid 27-hydroxylase, cerebrotendinous xanthomatosis	mitochondrial enzyme with both vitamin D3 25-hydroxylase and cholesterol 26-hydroxylase activities
Cyp27b1	+	+	+		-	-	+	Rn00587137_m1	70	Cyp27b1	25 Hydroxyvitamin D(3) 1-alpha hydroxylase	is a cytochrome P450 enzyme in the proximal tubule that catalyzes the hydroxylation of calcidiol to calcitriol (the bioactive form of Vitamin D).
Cyp2a1	+	+	+		+	+	+	Rn00562200_m1	63	Cyp2a1	steroid hormones 7 alpha-hydroxylase, Testosterone 7 alpha-hydroxylase	has testosterone 7 alpha-hydroxylase activity; also catalyzes 3,4 epoxidation of coumarin in coumarin metabolism
Cyp2a2	+	+	+		+	+	+	Rn00562207_m1	70	Cyp2a2	testosterone 15-alpha-hydroxylase	is a haem-thiolite protein
Cyp2a3a	+	+	+		+	+	+	Rn00561086_m1	66	Cyp2a3a	Coumarin 7-hydroxylase	activates carcinogen N-nitrosomethylbenzylamine (NMBA) metabolism in the esophagus
Cyp2b15_2b12	-	+	+		-	-	-	Rn00755182_g1	80	Cyp2b15_2b12	-
Cyp2b2	+	+	-		+	+	+	Rn02786833_m1	119	Cyp2b2	-	phenobarbital-inducible member of the p450 xenobiotic-inducible superfamily that metabolizes nicotine and some drugs and activates carcinogens. Also involved in hydroxylation of decanoic and other fatty acids
Cyp2b21	+	+	+		+	+	+	Rn01475829_mH	103	Cyp2b21	-	unique to 2b21 except for mus 2b23(24/25)
Cyp2b3	+	+	+		+	+	+	Rn00597739_m1	96	Cyp2b3	-	encodes a monooxygenase expressed constitutively in liver microsomes
Cyp2c	+	+	+		+	+	+	Rn00569868_m1	73	Cyp2c	mephenytion 4-hydroxylase	25mer unique seq except for Rattus norvegicus BAC CH230-340G4 (Children's Hospital Oakland Research Institute Rat (BN/SsNHsd/MCW) BAC library) complete sequence (15/15)
Cyp2c12	-	+	+		-	+	+	Rn00755856_m1	147	Cyp2c12	15-beta (female specific)	This P450 is active in 15-beta-hydroxylation of steroid sulfates.
Cyp2c13	+	+	+		+	+	+	Rn00593388_g1	85	Cyp2c13	(male specific)	involved in steroid metabolism
Cyp2c22	+	+	+		+	+	+	Rn00593377_m1	128	Cyp2c22	-	Liver-specific
Cyp2c23	+	+	+		+	+	+	Rn00582954_m1	74	Cyp2c23	Arachidonic Acid Epoxygenase	catalyzes the NADPH-dependent conversion of arachidonic acid to a mixture of epoxyeicosatrienic acids in arachidonic acid metabolism
Cyp2c37	-	-	+		-	+	-	Rn02786817_m1	109	Cyp2c37	-
Cyp2c50	-	-	-		-	-	-	Mm00663066_gH	139	Cyp2c50	Mouse gene	CYP2C50 and CYP2C54 metabolize AA to epoxyeicosatrienoic acids (EETs) primarily, and linoleic acid to epoxyoctadecenoic acids (EOAs) primarily
Cyp2c54	-	+	+		-	-	-	Mm02602271_mH	109	Cyp2c54	Mouse gene	CYP2C50 and CYP2C54 metabolize AA to epoxyeicosatrienoic acids (EETs) primarily, and linoleic acid to epoxyoctadecenoic acids (EOAs) primarily
Cyp2c6	-	-	-		-	-	-	Rn02786821_m1	71	Cyp2c6	-	unique to 2c6 except for rat P450-like(25/25), rat processes pseudogene (25/25)
Cyp2c7	-	-	+		+	+	+	Rn01529602_mH	164	Cyp2c7	-	a form of cytochrome P450 that has similarity to class IIC subfamily cytochrome P450 members including P450IIC11 and P450IIC12
Cyp2d1	+	+	+		+	+	+	Rn01775090_mH	174	Cyp2d1	Debrisoquine 4-hydroxylase	debrisoquine 4-hydroxylase
Cyp2d2	+	+	+		+	+	+	Rn00562419_m1	64	Cyp2d2	Debrisoquine 4-hydroxylase	*does not have debrisoquine hydroxylating activity
Cyp2d3	+	+	+		+	+	+	Rn00597330_m1	65	Cyp2d3	Debrisoquine 4-hydroxylase	member of the p450 xenobiotic-inducible superfamily that induces immunoreactivity in ventral mesencephalon; does not contribute to Parkinson's-related degradation of substantia nigra
Cyp2d4v1	+	+	+		+	+	+	Rn00593393_m1	83	Cyp2d4v1	Debrisoquine 4-hydroxylase	has N-demethylation activity toward the antidepressant imipramine
Cyp2d5	+	+	+		+	+	+	Rn01790051_s1	75	Cyp2d5	Debrisoquine 4-hydroxylase	*forms self duplex. See oligo probes. Debrisoquine 4-hydroxylase, member of a P450 IID gene subfamily that may have been maintained through gene conversion
Cyp2e1	+	+	+		+	+	+	Rn00580624_m1	73	Cyp2e1	-	facilitates hepatocyte sensitization to tumor necrosis factor-alpha (TNF-alpha)-mediated cell death; may play a role in xenobiotic metabolism. Also involved in AA and Linoleic acid metabolism
Cyp2f4	+	+	+		+	+	+	Rn00570779_m1	79	Cyp2f4	Napthalene dehydrogenase, Napthalene hydroxylase	member of the p450 2F subfamily; forms styrene glycol from styrene in liver and lung microsomes
Cyp2j3	+	+	+		+	+	+	Rn00598500_m1	97	Cyp2j3	-	monooxygenase; responsible for the oxidation of endogenous arachidonic acid pools
Cyp2j4	+	+	+		+	+	+	Rn00576482_m1	112	Cyp2j4	-	putative cytochrome p450 monooxygenase enzyme; constitutively expressed in lung epithelium; may be involved with rat model of pneumonia. Involved in AA metabolism
Cyp2r1	+	+	+		+	+	+	Rn01754616_m1	94	Cyp2r1	Vitamin D 25-hydroxylase	primer forms haipin and selfduplex. (involved in vitD metabolism)
Cyp2t1	+	+	+		+	+	+	Rn00592635_m1	135	Cyp2t1	-	Functions: heme binding, Fe ion binding, metal ion binding and oxidoreductase activity
Cyp2u1	+	+	+		+	+	+	Rn01522408_m1	68	Cyp2u1	-
Cyp3a18	+	+	+		+	+	+	Rn00595752_m1	107	Cyp3a18	-	catalyzes 16 beta- and 6-alpha hydroxylations of testosterone, also involved in linoleic acid metabolism
Cyp3a2	+	+	+		+	+	+	Rn00756461_m1	116	Cyp3a2	Testosterone 6-beta-hydroxylase	testosterone 6-beta-hydroxylase. Involved in linoleic acid metabolism
Cyp3a23_3a1	+	+	+		+	+	+	Rn01412959_g1	126	Cyp3a23_3a1	-	steroid-inducible member of p450 subfamily 3A; induced by pregnenolone 16 alpha-carbonitrile, dexamethasone (DEX), phenobarbital (PB) and triacetyloleandomycin. Involved in FA metabolism
Cyp3a62	+	+	+		+	+	+	Rn01409587_m1	133	Cyp3a62	-	may play major roles together with CYP3A9 and CYP3A18 in endogenous or exogenous detoxification at the absorption site
Cyp3a9	+	+	+		+	+	+	Rn00595977_m1	120	Cyp3a9	-	catalyzes the hydroxylation of progesterone at 6beta, 16alpha, and 21 positions. Involved in linoleic acid metabolism
Cyp4a1	-	-	-		+	+	+	Rn00598510_m1	69	Cyp4a1	-	aka P450-LA-omega 1, cytochrome P452, lauric acid w-hydroxylase
Cyp4a2_4a3	+	+	+		+	+	+	Rn00598416_gH	65	Cyp4a2_4a3	Lauric acid omega-hydroxylase	catalyzes the hydroxylation of arachidonic acid omega-terminal-carbon to 20-hydroxyeicosatetraenoic acid
Cyp4a3	+	+	+		+	+	+	Rn00598411_m1	64	Cyp4a3	Lauric acid omega-hydroxylase	iver monoxygenase; interacts with nitric oxide
Cyp4a8	-	-	+		+	+	+	Rn00581081_m1	149	Cyp4a8	-	monoxygenase found in rat testes. Involved in AA and FA metabolism.
Cyp4b1	+	+	+		+	+	+	Rn00566515_m1	89	Cyp4b1	Microsomal monooxygenase	may activate carcinogenic amines and contribute to bladder cancer
Cyp4f1	+	+	+		+	+	+	Rn00571492_m1	80	Cyp4f1	-	aka 4f2, 4f14, leukotriene B-4-omega hydroxylase
Cyp4f18	+	+	+		+	+	+	Rn01420074_g1	90	Cyp4f18	Leukotriene-B(4) 20-monooxygenase, Leukotriene-B(4) Omega-hydroxylase	leukotriene B4-20-monoxygenase activity
Cyp4f4	+	+	+		+	+	+	Rn00597513_m1	75	Cyp4f4	-	involved in AA metabolism.
Cyp4f5	+	+	+		+	+	+	Rn00597527_g1	69	Cyp4f5	-	catalyzes the conversion of leukotriene B(4) into 18-hydroxy-leukotriene B(4); plays a role in inflammation
Cyp4f6	+	+	+		+	+	+	Rn00596371_m1	67	Cyp4f6	-	25mer unique seq except for Rattus norvegicus SH3/ankyrin domain gene 2 (Shank2), transcript variant 1, mRNA(16/16)25mer unique seq except for Rattus norvegicus SH3/ankyrin domain gene 2 (Shank2), transcript variant 1, mRNA(16/16).Catalyzes the conversion of leukotriene B(4) into 19-hydoxy- and 18-hydroxy-leukotriene B(4); plays a role in inflammation
Cyp4x1	+	+	+		+	+	+	Rn00595521_m1	69	Cyp4x1	-	specific to the brain
Cyp51	+	+	+		+	+	+	Rn00820662_g1	145	Cyp51	Lanosterol 14-alpha demethylase, Sterol 14-alpha demethylase	involved in the biosynthesis of steroids, gene amplification is detected in some endometrial carcinomas
Cyp7a1	+	+	+		-	+	+	Rn00564065_m1	81	Cyp7a1	cholesterol 7-alpha-hydroxylase	cholesterol 7-alpha-hydroxylase
Cyp8b1	+	+	+		+	+	+	Rn00579921_s1	93	Cyp8b1	-	plays a role in sterol metabolism; human homolog is unique among cytochrome P450 genes in that it is intronless). Expressed in human colonic and adrenal gland neoplasms, but not normal tissue and expressed in rat fetal and adult colon.
Dpysl2	+	+	+		+	+	+	Rn01534654_m1	73	Dpysl2	Dihydropyrimidase-like 2 (CRMP2)	membrane-associated protein, may be important for axonal outgrowth and pathfinding
Ephx1	+	+	+		+	+	+	Rn00563349_m1	70	Ephx1	Epoxide hydrolase 1(microsomal)	catalyzes the hydration of a wide range of xenobiotic arene oxides
Ephx2	+	+	+		+	+	+	Rn00576023_m1	99	Ephx2	Epoxide hydrolase 2(cytoplasmic)	catalyzes the hydrolysis of an epoxide to a glycol; plays a role in regulation of blood pressure
Gapdh	+	+	+		+	+	+	Rn99999916_s1	87	Gapdh	Glyceraldehyde-3-phoshate dehydrogenase	catalyzes the interconversion of D-glyceraldehyde 3-phosphate, phosphate, and NAD(+) to 3-phospho-D-glyceroyl phosphate and NADH; may contribute to apoptosis
Hpgd	+	+	+		+	+	+	Rn00577775_m1	83	Hpgd	Hydroxyprostaglandin dehydrogenase 15-(NAD)	NAD+-dependent 15-hydroxyprostaglandin dehydrogenase
Ikbkap	+	+	+		+	+	+	Rn00590173_m1	63	Ikbkap	IKappaB Kinase complex-associated protein	mutation of gene is associated with autosomal recessive disorder familial dysautonomia (FD)
Lta4h	+	+	+		+	+	+	Rn01503878_m1	82	Lta4h	Leukotriene A4 hydrolase	encodes an enzyme exhibiting leukotriene-A4 hydrolase activity, protein binding (MCC; human ortholog), metallopeptidase activity (inferred) and other functions (inferred); involved in leukotriene metabolic process, Type I pneumocyte differentiation, response to zinc ion and other processes; found in the cytoplasm, nucleus; associated with Adenocarcinoma; Asthma; Carcinoma, Squamous Cell; part of …
Mif	+	+	+		+	+	+	Rn00821234_g1	101	Mif	Macrophage migration inhibitory factor, Glutathione-binding 13 kDA protein	inhibits random migration of macrophages and is involved in the pathogenesis of several inflammatory diseases
Nfkb1	+	+	+		+	+	+	Rn01399583_m1	63	Nfkb1	Nuclear factor of kappa light polypeptide 1	gene encodes a 105 kD protein that can be processed to create a 50 kD protein; the larger protein is a Rel protein-specific transcription inhibitor and the smaller protein is a DNA binding subunit of the NF-kappa-B (NFKB) protein complex
Nfkb2	+	+	+		+	+	+	Rn01413849_g1	58	Nfkb2	Nuclear factor of kappa light polypeptide 2	nuclear factor of Kappa light polypeptide in B-cells
Pla2g4a	+	+	+		+	+	+	Rn00591916_m1	84	Pla2g4a	Phospholipase A2	catalyzes the synthesis of COX-2 substrate arachidonic acid (AA); may play a role in epileptogenesis
Ppia	+	+	+		+	+	+	Rn00690933_m1	149	Ppia	Cyclophilin A	are proteins that bind to ciclosporin, an immunosuppressant which is usually used to suppress rejection after internal organ transplants.
Ptgdr	+	+	+		+	+	+	Rn00824628_m1	73	Ptgdr	Prostaglandin D receptor	encodes a receptor for prostaglandin D2 that regulates vasodilation and penile erection; associated with cerebral infarction
Ptgds	+	+	+		+	+	+	Rn00564605_m1	57	Ptgds	Prostaglandin D2 Synthase	catalyzes conversion of prostaglandin H2 to prostaglandin D2, a major prostaglandin that mediates sleep, body temperature, hormone release, and odor responses
Ptgds2	+	+	+		+	+	+	Rn00581276_m1	80	Ptgds2	Prostaglandin D2 Synthase 2
Ptger1	+	+	+		+	+	+	Rn00565349_m1	87	Ptger1	Prostaglandin E receptor 1	binds prostaglandin E2; plays a role in G-protein coupled receptor signaling and Ca2+ mobilization
Ptger2	+	+	+		+	+	+	Rn00579419_m1	71	Ptger2	Prostaglandin E receptor 2	binds prostaglandin E2 and induces increased cAMP; may play a role in skeletal growth
Ptger3	+	+	+		+	+	+	Rn00562282_m1	77	Ptger3	Prostaglandin E receptor 3	receptor that binds prostaglandins E2 and E1; may be involved in natriuresis
Ptger4	+	+	+		+	+	+	Rn00583420_m1	70	Ptger4	Prostaglandin E receptor 4	binds prostaglandin estradiol (PGE(2)) and induces cAMP-dependent bone resorption
Ptges	+	+	+		+	+	+	Rn00572047_m1	66	Ptges	Prostaglandin E Synthase	25mer unique seq except for Rat similar to hypothetical protein D930024E11 (predicted) (RGD1561304_predicted), mRNA (16/16)
Ptgfr	+	+	+		+	+	+	Rn00565423_m1	108	Ptgfr	Prostaglandin F receptor	receptor for prostaglandin F2; activation induces signaling via increased intracellular calcium
Ptgfrn	+	+	+		+	+	+	Rn00570356_m1	83	Ptgfrn	Prostaglandin F2 receptor negative regulator	inds prostaglandin F2 alpha and inhibits its binding to the prostaglandin F2 alpha receptor
Ptgir	+	+	+		+	+	+	Rn01764022_m1	60	Ptgir	Prostaglandin I2 receptor
Ptgis	+	+	+		+	+	+	Rn00694611_m1	128	Ptgis	Prostaglandin I2 Synthase (Prostacyclin)	catalyzes the conversion of prostaglandin H2 to prostacyclin in prostaglandin biosynthesis
Ptgs1	+	+	+		+	+	+	Rn00566881_m1	85	Ptgs1	Cyclooxygenase-1 (COX1)	catalyzes the conversion of arachidonic acid to prostaglandin; involved in the regulation of smooth muscle contraction; associated with pain, cancer, and various other diseases
Ptgs2	+	+	+		+	+	+	Rn01483828_m1	112	Ptgs2	Cyclooxygenase-2 (COX2)	catalyzes the conversion of arachidonic acid to prostaglandin; involved in memory, inflammation, the regulation of the cell cycle and smooth muscle contraction; associated with pain, cancer, and various other diseases
Tbxas1	+	+	+		+	+	+	Rn00562160_m1	58	Tbxas1	Thromboxane A Synthase 1	catalyzes the conversion of prostaglandin H2 into thromboxane A2; mRNA expression increases in a model of hydronephrotic kidney; may play a role in response to injury
(+) Detectable; (-) Below the level of detection (2^-∆Ct < 3.6e-6)

## Sheet: Supp Table 2
Regional Differences in mRNA Levels in Naïve and Sham Brains
Gene Name	Hippocampus (HCI) vs. Cortex (CXI)
18S		LEGEND:
Alox15		">" or "<" is significantly different, p<0.05, Tukey HSD
Alox15b	HCI << CXI	">>" or "<<" is greater than 2-fold difference, p<0.05, Tukey HSD
Alox5		"≤" or "≥" indicates a trend, 0.05>p>0.10
Alox5ap
Cyp11a1
Cyp11b1	HCI << CXI
Cyp11b2
Cyp11b3	HCI << CXI
Cyp17a1	HCI << CXI
Cyp19a1
Cyp1a1	HCI << CXI
Cyp1a2	HCI << CXI
Cyp1b1
Cyp20a1
Cyp21a1	HCI << CXI
Cyp24a1
Cyp26a1	HCI << CXI
Cyp26b1
Cyp27a1	HCI ≤ CXI
Cyp27b1	HCI << CXI
Cyp2a1	HCI << CXI
Cyp2a2
Cyp2a3a	HCI < CXI
Cyp2b15_2b12	HCI << CXI
Cyp2b2	HCI << CXI
Cyp2b21	HCI << CXI
Cyp2b3	HCI ≤ CXI
Cyp2c	HCI ≤ CXI
Cyp2c12	HCI << CXI
Cyp2c13
Cyp2c22
Cyp2c23	HCI << CXI
Cyp2c37	HCI << CXI
Cyp2c50
Cyp2c54	HCI >> CXI
Cyp2c6	HCI > CXI
Cyp2c7	HCI << CXI
Cyp2d1
Cyp2d2	HCI << CXI
Cyp2d3	HCI << CXI
Cyp2d4v1	HCI > CXI
Cyp2d5	HCI >> CXI
Cyp2e1	HCI << CXI
Cyp2f4
Cyp2j3	HCI > CXI
Cyp2j4
Cyp2r1
Cyp2t1
Cyp2u1	HCI > CXI
Cyp3a18	HCI >> CXI
Cyp3a2
Cyp3a23_3a1	HCI >> CXI
Cyp3a62	HCI < CXI
Cyp3a9
Cyp4a1	HCI << CXI
Cyp4a2_4a3
Cyp4a3	HCI << CXI
Cyp4a8
Cyp4b1
Cyp4f1
Cyp4f18	HCI >> CXI
Cyp4f4
Cyp4f5	HCI > CXI
Cyp4f6
Cyp4x1
Cyp51
Cyp7a1
Cyp8b1	HCI >> CXI
Dpysl2
Ephx1
Ephx2
Gapdh
Hpgd	HCI > CXI
Ikbkap
Lta4h	HCI > CXI
Mif	HCI > CXI
Nfkb1
Nfkb2
Pla2g4a
Ppia
Ptgdr
Ptgds	HCI << CXI
Ptgds2	HCI ≤ CXI
Ptger1	HCI << CXI
Ptger2
Ptger3	HCI < CXI
Ptger4	HCI < CXI
Ptges	HCI < CXI
Ptgfr	HCI << CXI
Ptgfrn	HCI << CXI
Ptgir	HCI < CXI
Ptgis	HCI < CXI
Ptgs1	HCI < CXI
Ptgs2	HCI > CXI
Tbxas1	HCI ≥ CXI

## Sheet: Supp Table 3
Sham effects on mRNA levels in Naïve and Sham Brains
GENE:	HIPPOCAMPUS	CORTEX
Cyp2d4v1	6h,24h,72h > Naïve
Cyp2f4		[6] 24h,72h,168h > Naïve
Cyp2t1	6h > Naïve
Cyp4f4		Naïve > [6,24] 72h,168h
Cyp4f5		Naïve > 6h,[24,72],168h
Cyp4f6	[6],24h,72h > Naive
Cyp8b1	[6,24] > Naïve
Cyp21a1		Naïve > 168h
Ptger1	[168h] > Naïve
Ptger3	[6] 24h,72h > Naïve
Ptgir		Naïve > 6h,24h,72h,168h
Ptgis		Naïve > 6h,24h,72h,168h

## Sheet: Supp Table 4 HCI
Mean and Standard Error Values for qPCR of Ispilateral Hippocampus (n = 3-4 for each)							b = below the level of quantification
2^(-∆Ct)	Naïve	Sham	Sham	Sham	Sham	Injured	Injured	Injured	Injured		S.E.M.	Naïve	Sham	Sham	Sham	Sham	Injured	Injured	Injured	Injured
Gene Name	0	6	24	72	168	6	24	72	168			0	6	24	72	168	6	24	72	168
Alox15	0.000813607	0.00232204	0.00132776	0.00292772	0.00132009	0.00457495	0.00431149	0.00366977	0.00722732		Alox15	0.000165628	0.000884349	0.000328362	0.00097347	0.000336384	0.00171976	0.00202485	0.00222463	0.00431777
Alox15b	0.000121757	0.000143278	0.000163729	0.000121986	0.000204506	5.09762e-05	0.000128723	0.000102283	0.0002055		Alox15b	5.62317e-07	5.44284e-05	4.15704e-05	4.45994e-07	4.14665e-05	1.03769e-05	4.47205e-05	2.03871e-05	4.20633e-05
Alox5	0.00082759	0.00095491	0.000960401	0.0012848	0.000796796	0.0015916	0.00144597	0.00159631	0.00127339		Alox5	0.000120153	2.17148e-06	6.01539e-07	0.000329048	0.000165877	0.00031555	0.000280688	0.000319176	0.000326281
Alox5ap	0.00310684	0.00323668	0.00257765	0.00258355	0.00226689	0.00515596	0.00628911	0.0103624	0.0103957		Alox5ap	0.00152515	0.00065909	0.000655295	0.000665345	0.000874829	0.00131423	0.00144818	0.00257132	0.0026743
Cyp11a1	5.22348e-05	2.79773e-05	2.90028e-05	2.48402e-05	3.19418e-05	2.93386e-05	6.11904e-05	3.83846e-05	3.97586e-05		Cyp11a1	1.85516e-05	4.10398e-07	4.79355e-07	1.11449e-06	1.49941e-05	7.58376e-07	2.31623e-05	1.11447e-05	9.70334e-06
Cyp11b1	0.000518987	0.000489932	0.000209827	0.00016848	0.000282241	0.000813538	0.000880201	0.000758545	0.000442712		Cyp11b1	0.00024674	0.000268882	0.000138317	7.20161e-05	0.000107102	0.000575445	0.000400407	0.000580549	0.000264758
Cyp11b2	6.00437e-05	5.93956e-05	5.02408e-05	2.79513e-05	4.80862e-05	0.000172395	0.000312264	7.02095e-05	3.91656e-05		Cyp11b2	3.09429e-05	3.01654e-05	9.70353e-06	7.96516e-07	8.99785e-06	7.15783e-05	0.000221991	2.6708e-05	8.95646e-06
Cyp11b3	0.00146305	0.000650959	0.000284063	0.000121188	0.000203133	0.00296077	0.00271808	0.000781397	0.0002865		Cyp11b3	0.000827181	0.00016452	0.000107219	5.80899e-07	4.14522e-05	0.000994843	0.00176941	0.000601524	0.000108946
Cyp17a1	5.47224e-05	2.96041e-05	2.94884e-05	2.87982e-05	4.68297e-05	2.98358e-05	9.28234e-05	3.82701e-05	3.89202e-05		Cyp17a1	1.85373e-05	4.39711e-07	2.74886e-07	4.29694e-07	8.71202e-06	3.50054e-07	2.12092e-05	9.81003e-06	9.88128e-06
Cyp19a1	0.000824652	0.00160152	0.00128295	0.00096335	0.00111891	0.0015958	0.00120317	0.00111585	0.00127913		Cyp19a1	0.000116612	0.000321995	0.000323698	3.95036e-06	0.000430202	0.000317728	0.000244819	0.000426953	0.000318824
Cyp1a1	6.69967e-05	5.13852e-05	4.10234e-05	4.15232e-05	5.91725e-05	6.26827e-05	0.000128492	7.2982e-05	8.36647e-05		Cyp1a1	1.78203e-05	1.03045e-05	1.02346e-05	1.05044e-05	3.41075e-06	4.19759e-07	4.27467e-05	2.79847e-05	2.06703e-05
Cyp1a2	2.467e-05	1.17392e-05	1.98444e-05	2.88501e-05	1.4324e-05	2.06713e-05	1.20377e-05	3.9583e-05	1.35896e-05		Cyp1a2	5.10458e-06	8.0517e-06	8.09818e-06	7.63946e-07	7.02503e-06	8.51079e-06	2.78856e-06	9.73907e-06	8.10989e-06
Cyp1b1	0.000774025	0.00177969	0.000971799	0.00112976	0.000564717	0.0022622	0.00133391	0.00386252	0.0103643		Cyp1b1	0.000380163	0.00106389	9.65327e-07	0.000427618	0.000214956	0.00085243	0.000363818	0.00192817	0.00261265
Cyp20a1	0.0155671	0.0210378	0.0155904	0.0155983	0.0130417	0.0154972	0.0278357	0.0262041	0.0314899		Cyp20a1	5.61803e-05	0.00537888	3.23097e-06	3.1591e-05	0.00270602	6.54609e-05	0.00416236	0.00537703	0.000143574
Cyp21a1	9.54386e-05	5.97888e-05	6.00101e-05	4.95051e-05	5.94471e-05	0.000118051	0.000134939	6.95872e-05	7.94796e-05		Cyp21a1	4.64324e-05	3.32834e-07	1.89296e-07	1.00571e-05	3.10773e-07	5.92383e-05	3.79015e-05	2.65828e-05	2.00425e-05
Cyp24a1	0.000776659	0.00130272	0.000730694	0.000616499	0.000322455	4.18717e-05	7.0288e-05	5.97183e-05	0.000620435		Cyp24a1	0.00073848	0.00041085	0.000714188	0.000306546	0.000315156	1.25159e-05	2.80191e-05	1.88529e-07	0.000591622
Cyp26a1	0.000138589	0.000164985	0.000126171	8.28719e-05	0.000166797	0.000911948	0.000249969	0.000735155	0.000208879		Cyp26a1	3.94527e-05	4.0397e-05	6.31681e-07	2.13599e-05	4.29471e-05	0.000544125	8.96343e-05	0.000643765	4.35778e-05
Cyp26b1	0.00384357	0.00911826	0.00778728	0.00776977	0.00515345	0.00645147	0.0053722	0.00782067	0.0288124		Cyp26b1	8.21705e-06	0.00346855	8.5407e-06	7.31504e-06	0.00131583	0.00129066	0.00147774	0.00393457	0.0173107
Cyp27a1	0.000846956	0.00195963	0.000979619	0.00130086	0.00114895	0.00113691	0.000608867	0.00393334	0.0105278		Cyp27a1	0.000121077	0.000978097	1.16856e-06	0.000317471	0.000443426	0.000432673	0.00012199	0.00198338	0.00268328
Cyp27b1	3.70265e-05	4.68616e-05	7.51963e-05	5.22221e-05	2.50557e-05	3.09199e-05	4.43551e-05	3.01742e-05	3.96808e-05		Cyp27b1	1.54039e-05	4.31742e-05	1.80967e-05	1.04025e-05	1.77567e-05	1.60163e-05	2.47288e-05	1.5419e-05	1.01013e-05
Cyp2a1	1.33729e-05	b	b	1.13194e-05	b	b	1.20377e-05	1.32318e-05	1.27047e-05		Cyp2a1	5.41126e-06	5.82749e-09	4.22322e-09	7.61622e-06	1.19744e-06	1.09831e-08	2.78856e-06	7.75798e-06	7.23398e-06
Cyp2a2	1.35122e-05	b	b	1.05507e-05	b	b	3.9601e-05	1.30687e-05	1.39541e-05		Cyp2a2	5.53824e-06	5.82749e-09	4.22322e-09	6.84747e-06	1.19744e-06	1.09831e-08	2.8609e-05	7.59652e-06	8.4712e-06
Cyp2a3a	0.000298675	2.9743e-05	3.03185e-05	7.01934e-05	4.76805e-05	3.94771e-05	9.527e-05	7.0836e-05	4.00788e-05		Cyp2a3a	0.000219669	2.28363e-07	1.02535e-07	2.62665e-05	8.72576e-06	1.03568e-05	2.1992e-05	2.77785e-05	1.03904e-05
Cyp2b15	b	0.000502654	b	0.000136827	b	0.000177481	0.0021243	0.000990269	4.9701e-05		Cyp2b15	2.54975e-06	0.000498967	4.22322e-09	0.000133124	1.19744e-06	0.000173807	0.00164331	0.00098472	4.4161e-05
Cyp2b2	1.32468e-05	b	1.10546e-05	b	b	b	1.20377e-05	b	b		Cyp2b2	5.29688e-06	5.82749e-09	7.35353e-06	1.60575e-08	1.19744e-06	1.09831e-08	2.78856e-06	1.24686e-06	1.25569e-06
Cyp2b21	4.75003e-05	2.66035e-05	2.72433e-05	2.74883e-05	4.39726e-05	1.92886e-05	6.23458e-05	2.79912e-05	2.06659e-05		Cyp2b21	2.06029e-05	6.54068e-07	1.84629e-07	9.13567e-07	8.76071e-06	7.81946e-06	2.41354e-05	1.45924e-05	6.6306e-06
Cyp2b3	1.37463e-05	b	b	1.8693e-05	b	b	1.20377e-05	2.14927e-05	1.29776e-05		Cyp2b3	5.75293e-06	5.82749e-09	4.22322e-09	7.51438e-06	1.19744e-06	1.09831e-08	2.78856e-06	7.0735e-06	7.50395e-06
Cyp2c	0.000120887	0.000122592	0.000163754	0.00016313	0.000121547	5.11456e-05	0.000138365	0.000164085	0.000203888		Cyp2c	4.18974e-07	1.22417e-07	4.11756e-05	4.1297e-05	7.99657e-07	1.02694e-05	3.8887e-05	4.14373e-05	4.0515e-05
Cyp2c12	b	b	1.85546e-05	1.18306e-05	b	1.87542e-05	1.1098e-05	1.25824e-05	1.90795e-05		Cyp2c12	2.54975e-06	5.82749e-09	7.42424e-06	8.15457e-06	1.19744e-06	7.58392e-06	3.71297e-06	7.11995e-06	5.83799e-06
Cyp2c13	3.60179e-05	2.68159e-05	2.00094e-05	2.04551e-05	2.84475e-05	1.99663e-05	4.22457e-05	3.84427e-05	3.60831e-05		Cyp2c13	2.29588e-05	1.15408e-06	8.15509e-06	8.45889e-06	1.30828e-05	8.19207e-06	2.33869e-05	8.93316e-06	7.29396e-06
Cyp2c22	3.60497e-05	2.84923e-05	2.86859e-05	1.98964e-05	1.40541e-05	2.94035e-05	9.09636e-05	3.62327e-05	3.75462e-05		Cyp2c22	8.0742e-06	5.49236e-07	3.94305e-07	8.09411e-06	6.75519e-06	1.03705e-06	2.0871e-05	8.3415e-06	9.46274e-06
Cyp2c23	5.40126e-05	2.86336e-05	2.71846e-05	2.88395e-05	4.6007e-05	2.86565e-05	8.79188e-05	4.00716e-05	3.71402e-05		Cyp2c23	1.89435e-05	1.83823e-07	1.23582e-06	7.9391e-07	8.25838e-06	5.9942e-07	2.04918e-05	1.05929e-05	9.38737e-06
Cyp2c37	b	b	b	b	b	1.13337e-05	1.20377e-05	1.21054e-05	b		Cyp2c37	2.54975e-06	5.82749e-09	4.22322e-09	1.60575e-08	1.19744e-06	7.64946e-06	2.78856e-06	6.6443e-06	1.25569e-06
Cyp2c50	b	b	b	b	b	b	b	b	b		Cyp2c50	2.54975e-06	8.27106e-09	5.92789e-09	1.60575e-08	1.19744e-06	1.09831e-08	2.78856e-06	1.24686e-06	2.14914e-06
Cyp2c54	b	b	b	b	b	b	1.20377e-05	b	b		Cyp2c54	2.54975e-06	5.82749e-09	4.22322e-09	1.60575e-08	1.19744e-06	1.09831e-08	2.78856e-06	1.24686e-06	1.25569e-06
Cyp2c6	7.26693e-06	b	b	b	b	b	1.20377e-05	b	b		Cyp2c6	3.60586e-06	5.82749e-09	4.22322e-09	1.60575e-08	1.19744e-06	1.9007e-08	2.78856e-06	1.24686e-06	1.25569e-06
Cyp2c7	b	b	b	b	b	b	1.20377e-05	1.19889e-05	1.25613e-05		Cyp2c7	2.54975e-06	5.82749e-09	4.22322e-09	1.60575e-08	1.19744e-06	1.09831e-08	2.78856e-06	6.52947e-06	7.09227e-06
Cyp2d1	5.63074e-05	0.000362608	3.04811e-05	0.00018949	0.000675166	4.23497e-05	0.000320651	5.24311e-05	0.000191117		Cyp2d1	1.9463e-05	0.000331607	2.6298e-07	0.000158195	0.000175869	1.0652e-05	0.000231274	1.04595e-05	6.62394e-05
Cyp2d2	7.56054e-05	6.10412e-05	6.13175e-05	6.11514e-05	6.07781e-05	0.00010092	0.000106305	0.000122241	0.000102178		Cyp2d2	1.5025e-05	9.96214e-08	1.10469e-07	2.1549e-07	5.08623e-07	2.06397e-05	1.52033e-05	6.19753e-05	2.1062e-05
Cyp2d3	5.72973e-05	2.92617e-05	2.97917e-05	2.86511e-05	4.53221e-05	3.03592e-05	4.436e-05	3.95273e-05	3.93887e-05		Cyp2d3	2.01831e-05	2.90386e-07	3.57236e-07	5.75753e-07	7.67291e-06	9.90643e-08	2.47585e-05	1.00837e-05	9.79015e-06
Cyp2d4v1	0.00764156	0.0155473	0.0155979	0.0156221	0.0103002	0.0155307	0.0117247	0.018222	0.0207694		Cyp2d4v1	3.46387e-05	4.51214e-05	3.54676e-05	5.34244e-05	0.00263775	5.04723e-05	0.00228272	0.00697218	0.00532804
Cyp2d5	0.00194645	0.00258321	0.00258779	0.00193878	0.000688785	0.000797942	0.0029426	0.0022589	0.00325731		Cyp2d5	0.000758434	0.000658637	0.000653082	0.00097634	0.000628527	0.000156807	0.00167406	0.00086538	0.0022865
Cyp2e1	7.42018e-05	6.02907e-05	6.04744e-05	6.00042e-05	6.03052e-05	6.03441e-05	0.000138711	6.04199e-05	8.07857e-05		Cyp2e1	1.48487e-05	2.67944e-07	1.05709e-07	6.38793e-07	5.60196e-07	3.00714e-05	3.8466e-05	4.65122e-07	2.03715e-05
Cyp2f4	1.60548e-05	b	1.95243e-05	2.00799e-05	3.61671e-05	1.97735e-05	3.52514e-05	2.89836e-05	b		Cyp2f4	7.6453e-06	5.82749e-09	7.90902e-06	8.26193e-06	1.62316e-05	8.11999e-06	2.42956e-05	1.50709e-05	1.25569e-06
Cyp2j3	0.0048864	0.00659408	0.00793219	0.00794804	0.00523992	0.00392698	0.00546283	0.00790496	0.0132574		Cyp2j3	0.0010098	0.0013409	3.06192e-05	2.40647e-05	0.00134836	1.04724e-05	0.00150878	2.19746e-05	0.00273523
Cyp2j4	0.000971201	0.00130194	0.00131393	0.00164882	0.00115805	0.000809788	0.00148625	0.0025905	0.00526197		Cyp2j4	5.02995e-06	0.000326349	0.000334588	0.000337965	0.000446818	0.000161636	0.000290315	0.000648661	0.00134565
Cyp2r1	0.000211815	0.000244239	0.000244369	0.00024395	0.000203739	0.000244001	0.000308124	0.000408379	0.000491709		Cyp2r1	3.03528e-05	7.72055e-07	5.28387e-07	4.14281e-07	4.1847e-05	1.06579e-06	6.3262e-05	8.27059e-05	1.87432e-06
Cyp2t1	0.00190114	0.00518196	0.00389989	0.00322743	0.00256606	0.00320807	0.00290646	0.00520395	0.00515058		Cyp2t1	7.73045e-06	0.0013294	1.41276e-05	0.000652205	0.000650863	0.000641646	0.000575093	0.00131157	0.00130642
Cyp2u1	0.00570831	0.00642678	0.00778077	0.00771516	0.00510913	0.00768821	0.00772099	0.010355	0.0154023		Cyp2u1	0.00110168	0.00129976	9.7023e-06	3.76959e-05	0.00129792	3.40324e-05	3.24741e-05	0.002655	4.29702e-05
Cyp3a18	5.23193e-05	2.71428e-05	2.76458e-05	1.89883e-05	1.38724e-05	2.84793e-05	8.79387e-05	2.98642e-05	3.73352e-05		Cyp3a18	1.78772e-05	3.14757e-07	1.40229e-07	7.63543e-06	6.57349e-06	3.73255e-08	2.02965e-05	1.52033e-05	9.00111e-06
Cyp3a2	4.46768e-05	1.89802e-05	b	1.25026e-05	1.38859e-05	1.9555e-05	3.45678e-05	3.60846e-05	2.87154e-05		Cyp3a2	2.44236e-05	7.65329e-06	4.22322e-09	8.7994e-06	6.58691e-06	7.94171e-06	2.36016e-05	7.34058e-06	1.38962e-05
Cyp3a23_3a1	0.00172878	0.00195727	0.00163816	0.00113664	0.000362914	0.000569775	0.00172222	0.00146601	0.00164585		Cyp3a23_3a1	0.000833015	7.36323e-06	0.00033621	0.000436393	0.000307781	0.000217326	0.000804974	0.000491004	0.00116131
Cyp3a62	0.000490639	0.000660185	0.000661214	0.000493987	0.000661116	0.000824058	0.000748724	0.000577974	0.00041183		Cyp3a62	3.30374e-06	0.000163142	0.000170596	1.53902e-06	0.000167678	0.000169487	0.000146628	0.000219966	8.38146e-05
Cyp3a9	0.00143163	0.00193908	0.00194073	0.00194441	0.00162084	0.00128937	0.00183393	0.00128498	0.00258523		Cyp3a9	0.000276427	7.22838e-06	2.95364e-06	7.37076e-06	0.000335455	0.000331714	0.000762543	0.000323924	0.00066207
Cyp4a1	b	b	b	b	b	b	1.20377e-05	b	b		Cyp4a1	2.54975e-06	5.82749e-09	4.22322e-09	1.60575e-08	1.19744e-06	1.09831e-08	2.78856e-06	1.24686e-06	1.25569e-06
Cyp4a2_4a3	3.89304e-05	3.08895e-05	4.25494e-05	0.000755804	1.47537e-05	0.00035592	6.53025e-05	7.02497e-05	3.94211e-05		Cyp4a2_4a3	2.59577e-05	1.38507e-06	1.20698e-05	0.000644219	7.45473e-06	0.00032608	3.24377e-05	2.74598e-05	9.90757e-06
Cyp4a3	2.06848e-05	2.82064e-05	2.79077e-05	2.84244e-05	1.4411e-05	2.09083e-05	1.83573e-05	3.97394e-05	3.66149e-05		Cyp4a3	6.80865e-06	1.31766e-07	2.45314e-07	5.33361e-07	7.11202e-06	8.61643e-06	3.53106e-06	1.04374e-05	8.52445e-06
Cyp4a8	7.26693e-06	b	b	b	b	9.50849e-06	1.78889e-05	2.97476e-05	1.14579e-05		Cyp4a8	3.60586e-06	8.27106e-09	4.22322e-09	1.60575e-08	1.19744e-06	5.8242e-06	3.06267e-06	1.57321e-05	6.00446e-06
Cyp4b1	0.000148585	0.000320365	0.000283198	0.000201493	0.000201254	0.000639019	0.00114651	0.00112493	0.00193101		Cyp4b1	2.99541e-05	7.96355e-05	0.000107927	4.08306e-05	4.14035e-05	0.000157653	0.000454469	0.000423381	9.95139e-06
Cyp4f1	0.00144076	0.00260719	0.00194657	0.00194804	0.00162032	0.00162039	0.00116205	0.00260801	0.0032524		Cyp4f1	0.000278709	0.000660201	6.41348e-06	4.05368e-06	0.00033106	0.00032386	0.000463314	0.00066242	0.000659878
Cyp4f18	0.00292456	0.00528385	0.0032836	0.00228297	0.000740152	0.00129618	0.00395858	0.00293912	0.00325575		Cyp4f18	0.000936663	0.0013391	0.000666119	0.00086879	0.000618827	0.000342374	0.00152446	0.000991877	0.00228453
Cyp4f4	0.00240946	0.00391213	0.0039182	0.00392534	0.0032533	0.00323828	0.00233402	0.0026045	0.00325516		Cyp4f4	0.000492444	6.80967e-06	1.57708e-05	1.0088e-05	0.000666525	0.0006483	0.000929541	0.000651526	0.000665068
Cyp4f5	0.00143904	0.0025801	0.00258691	0.00194406	0.00161957	0.00193957	0.00145396	0.00322768	0.00389792		Cyp4f5	0.000279586	0.000659576	0.000659531	4.89271e-06	0.00032829	9.75987e-06	0.000286617	0.000640305	6.02811e-06
Cyp4f6	0.00188674	0.00319673	0.00385345	0.00385368	0.00255149	0.00318057	0.00289139	0.00514638	0.0064277		Cyp4f6	4.32012e-06	0.000648823	8.26252e-06	1.3617e-05	0.000653687	0.000640708	0.000564943	0.00129624	0.00130825
Cyp4x1	0.00786073	0.0135001	0.0164119	0.0106896	0.0106382	0.0135489	0.0121343	0.01081	0.00795393		Cyp4x1	7.74958e-05	0.0027867	2.96625e-05	0.00289733	0.00278436	0.00280443	0.00245737	0.0027588	8.7223e-05
Cyp51	0.0384005	0.0520559	0.0626672	0.0519169	0.0414007	0.0515078	0.0626689	0.0416801	0.0311693		Cyp51	0.00767025	0.0105073	0.000147662	0.0105651	0.010572	0.0105126	0.000360679	0.0107651	5.11009e-05
Cyp7a1	1.2419e-05	b	b	1.15784e-05	b	b	1.75598e-05	2.88957e-05	3.58296e-05		Cyp7a1	7.05543e-06	5.82749e-09	4.22322e-09	7.88373e-06	1.19744e-06	1.09831e-08	2.73354e-06	1.54989e-05	9.42395e-06
Cyp8b1	0.0024271	0.00388517	0.00390363	0.00226034	0.000728443	0.00128767	0.00345761	0.00292324	0.00326356		Cyp8b1	0.000894504	1.5235e-05	1.97097e-05	0.000859367	0.000607649	0.000319169	0.00161585	0.000979584	0.00229476
Dpysl2	0.12188	0.206663	0.249882	0.16563	0.164739	0.20664	0.218041	0.165414	0.206692		Dpysl2	0.000548048	0.0418463	0.0010071	0.0427671	0.0421752	0.0423966	0.0318832	0.0418228	0.0422899
Ephx1	0.0134412	0.0206667	0.0207272	0.0154489	0.0182143	0.0128767	0.0116491	0.0155351	0.0416971		Ephx1	0.00197355	0.00527083	0.00528104	3.2308e-05	0.00702735	0.00257908	0.00227619	2.04405e-05	0.01074
Ephx2	0.000300712	0.000651674	0.000971625	0.000889921	0.000324685	0.000483789	0.000366162	0.000489275	0.000486608		Ephx2	6.15273e-05	0.0001633	0.000482063	0.000528325	8.42104e-05	1.87729e-06	7.10078e-05	0.000248516	1.29843e-06
Gapdh	1.46685	1.98207	1.98539	1.9733	1.31165	1.97629	2.48857	1.64459	1.6539		Gapdh	0.286618	0.00104279	0.00192131	0.00947202	0.336299	0.0101533	0.50627	0.332227	0.338566
Hpgd	0.00148306	0.00197825	0.00198523	0.00268198	0.00166067	0.000661154	0.00301619	0.000989502	0.00202029		Hpgd	0.00029865	7.80913e-06	8.9433e-06	0.000700131	0.000345812	0.00016785	0.00057764	5.0338e-06	1.81516e-06
Ikbkap	0.0272582	0.0313153	0.0313295	0.0314742	0.0260134	0.0311792	0.0314571	0.0207314	0.0262411		Ikbkap	0.00392391	4.45351e-05	7.25056e-05	1.37492e-05	0.00540099	0.000159481	0.000104724	0.00529715	0.00540343
Lta4h	0.00774599	0.0103629	0.013137	0.00778516	0.010416	0.0102827	0.00974112	0.0129065	0.0156624		Lta4h	3.2592e-05	0.00263215	0.00266277	1.54546e-05	0.00265878	0.00257601	0.00194603	0.00259767	8.54269e-05
Mif	0.242441	0.411784	0.412501	0.328516	0.327497	0.327428	0.307706	0.328243	0.24577		Mif	0.00108209	0.0834259	0.083336	0.0839925	0.0845851	0.0837223	0.0619351	0.0833637	0.000546775
Nfkb1	0.0067495	0.00651379	0.00783349	0.00648945	0.00647264	0.0103664	0.00973708	0.0130044	0.0156225		Nfkb1	0.0029018	0.00132696	1.80414e-05	0.00132174	0.00133299	0.00263673	0.00195874	0.00260615	5.23494e-05
Nfkb2	0.00573682	0.00385819	0.00387181	0.00387761	0.00257902	0.00773288	0.00823462	0.00901799	0.0102739		Nfkb2	0.00322491	8.86228e-06	1.45413e-05	1.3337e-05	0.000651432	0.00390412	0.00276167	0.00343458	0.00261416
Pla2g4a	0.00341038	0.00263592	0.00264502	0.0033047	0.00231143	0.00526906	0.00543173	0.00922091	0.00659629		Pla2g4a	0.00145675	0.00066488	0.000669413	0.000669414	0.00088532	0.00133155	0.00149385	0.00348725	0.00135797
Ptgdr_pred	0.00018383	0.000329756	0.000247475	0.000245346	0.000328917	0.000205685	0.000308793	0.000411006	0.000823359		Ptgdr_pred	3.61599e-05	8.33383e-05	5.03582e-07	1.45834e-06	8.43673e-05	4.11627e-05	6.23267e-05	8.34086e-05	0.000166495
Ptgds	0.309027	1.58944	0.502088	1.6599	0.495379	0.329816	0.250635	0.792884	2.16785		Ptgds	0.0626986	1.21745	0.00092433	1.16005	0.249339	0.0816458	0.0896342	0.608423	1.02415
Ptgds2	0.000299645	0.000565632	0.000488369	0.000403093	0.000322719	0.000321874	0.000303859	0.00226344	0.0032122		Ptgds2	6.09559e-05	0.000214013	6.36501e-07	8.23596e-05	8.39263e-05	8.09264e-05	6.2437e-05	0.000859594	0.000643926
Ptger1	8.8471e-05	5.93932e-05	5.96147e-05	5.96421e-05	0.000119201	7.9056e-05	0.000136169	0.000119267	0.000139034		Ptger1	1.68993e-05	7.57621e-08	8.18637e-08	2.96082e-08	1.23138e-06	1.98678e-05	3.89997e-05	6.01375e-05	5.2885e-05
Ptger2	0.000361216	0.00040677	0.000494489	0.000491744	0.000407911	0.000979651	0.000742494	0.00131301	0.000817586		Ptger2	6.87421e-05	8.11646e-05	5.7998e-07	2.61247e-06	8.32139e-05	5.45148e-06	0.000144182	0.000331073	0.000167316
Ptger3	0.000478528	0.000807558	0.000984632	0.000975992	0.00064629	0.00129497	0.00109759	0.00131078	0.000969797		Ptger3	2.54263e-06	0.000164662	4.87967e-06	1.95371e-06	0.000164668	0.000326488	0.000311916	0.000332767	2.51967e-06
Ptger4	0.000119383	0.000140564	0.000162156	0.000100717	0.000100508	0.000319338	0.000331385	0.000641834	0.000806797		Ptger4	4.1931e-05	5.31611e-05	4.0668e-05	2.0493e-05	2.06419e-05	7.99993e-05	8.97044e-05	0.000159328	0.000163554
Ptges	0.000201469	0.000812505	0.000326826	0.000483337	0.000324574	0.000964257	0.00146075	0.00129665	0.00457892		Ptges	4.15154e-05	0.000570273	8.28197e-05	0.000240743	8.25525e-05	2.98307e-07	0.000484449	0.000323956	0.00175419
Ptgfr	0.000210064	0.000807311	0.000242487	0.000480837	0.000447811	0.000404402	0.000305581	0.000487953	0.00104892		Ptgfr	3.01149e-05	0.000564544	6.9914e-07	0.000239333	0.000269865	8.15539e-05	6.22479e-05	0.00024508	0.000494446
Ptgfrn	0.00853709	0.0128669	0.00769095	0.00772359	0.00898884	0.0153379	0.0154495	0.0154103	0.0154338		Ptgfrn	0.00239541	0.00258659	1.16603e-05	2.65759e-05	0.00345914	8.80948e-05	4.11586e-05	1.82232e-05	4.25954e-05
Ptgir	0.000311465	0.000200878	0.00016177	0.000120334	0.000160713	0.000887373	0.000788088	0.000480359	0.000402173		Ptgir	0.000212598	4.02721e-05	4.07527e-05	6.14371e-07	4.10322e-05	0.000530755	0.000388849	0.000239933	8.15916e-05
Ptgis	0.000417096	0.00064494	0.00081862	0.000648679	0.000570429	0.000809956	0.000972975	0.000970964	0.00195611		Ptgis	5.89233e-05	0.000161006	0.000164633	0.000164661	0.000220493	0.000165697	4.15701e-06	3.0396e-06	5.608e-06
Ptgs1	0.000983712	0.00451156	0.0051894	0.000677282	0.00194326	0.00131724	0.00152147	0.00904059	0.000100812		Ptgs1	0.000526606	0.00171334	0.00130357	0.000616147	0.00110217	0.000598376	0.000904649	0.00348161	2.04402e-05
Ptgs2	0.0273678	0.0268294	0.0269104	0.0213864	0.0133224	0.0644027	0.0269826	0.0107193	0.013504		Ptgs2	0.0114857	0.00539057	0.00550964	0.00552736	0.00278767	0.000160994	0.00549439	0.00264258	0.00279141
Tbxas1	0.000538891	0.000813549	0.000976507	0.000648781	0.00064653	0.00128484	0.00145294	0.00449831	0.00776609		Tbxas1	0.000150708	0.000164198	3.49009e-06	0.000167916	0.000165999	0.000325338	0.000276516	0.00169493	1.37923e-05

## Sheet: Supp Table 5 CXI
Mean and Standard Error Values for qPCR of Ispilateral Parietal Cortex (n = 3-4 for each)							b = below the level of quantification
2^(-∆Ct)	Naïve	Sham	Sham	Sham	Sham	Injured	Injured	Injured	Injured		S.E.M.	Naïve	Sham	Sham	Sham	Sham	Injured	Injured	Injured	Injured
Gene Name	0	6	24	72	168	6	24	72	168			0	6	24	72	168	6	24	72	168
Alox15	0.002475	0.00265333	0.00264	0.00428	0.00197333	0.01185	0.00660667	0.00261333	0.00328333		Alox15	0.000491825	0.000673358	0.000655006	0.0020263	1.20185e-05	0.00392245	0.00134834	0.000663359	0.000661673
Alox15b	0.00057	0.00025	0.000333333	0.000333333	0.000246667	0.00025	0.0002	0.000373333	0.000333333		Alox15b	0.00021166	0	8.33333e-05	8.33333e-05	0.000126667	0	4.04145e-05	0.000126667	8.33333e-05
Alox5	0.00160667	0.000963333	0.000953333	0.00112	0.00063	0.00128	0.000796667	0.00112	0.000956667		Alox5	0.000318346	3.33333e-06	3.33333e-06	0.000427122	0.00016	0.000315013	0.000163333	0.000419563	3.33333e-06
Alox5ap	0.0024175	0.00192667	0.00192333	0.00226333	0.00127667	0.00908	0.00511333	0.00512333	0.00255667		Alox5ap	0.000484259	8.81917e-06	3.33333e-06	0.000870581	0.000326667	0.00347957	0.00130849	0.00125842	0.000636667
Cyp11a1	8.25e-05	b	3.66667e-05	0.000106667	b	0.000156667	7.66667e-05	0.000103333	0.000186667		Cyp11a1	5.26585e-05	0	3.66667e-05	6.06447e-05	0	7.88106e-05	7.66667e-05	5.78312e-05	3.84419e-05
Cyp11b1	0.007025	0.0104133	0.00789333	0.00783333	0.00701	0.00660333	0.00195333	0.00712333	0.00449		Cyp11b1	0.00314355	0.00509683	0.00444868	0.00444923	0.00418312	0.00470776	0.0010742	0.00425271	0.00166142
Cyp11b2	8.5e-05	0.000153333	0.00015	6.33333e-05	b	0.00015	0.000153333	4e-05	b		Cyp11b2	5.48483e-05	7.68838e-05	7.50555e-05	6.33333e-05	0	7.63763e-05	7.68838e-05	4e-05	0
Cyp11b3	0.0051675	0.0105267	0.00787	0.00655	0.00451667	0.00925667	0.00519333	0.00796333	0.00456667		Cyp11b3	0.00167071	0.00268672	5.7735e-06	0.00128	0.0017035	0.00353838	0.00127339	0.00401334	0.00171667
Cyp17a1	0.000165	0.00022	0.00011	0.00015	6.33333e-05	0.000223333	0.00011	0.000146667	0.000186667		Cyp17a1	3.20156e-05	5.7735e-06	6.08276e-05	4e-05	6.33333e-05	6.66667e-06	6.35085e-05	7.35603e-05	3.84419e-05
Cyp19a1	0.000905	0.00160333	0.00128333	0.00191	0.00126667	0.00128667	0.000793333	0.00129333	0.0016		Cyp19a1	0.000371786	0.00032168	0.000323333	1e-05	0.00032168	0.000316667	0.000151694	0.000333333	0.000325115
Cyp1a1	0.000276667	0.000213333	0.000183333	0.000156667	6.66667e-05	0.00023	0.00011	0.000193333	0.000183333		Cyp1a1	0.000114649	6.66667e-06	4.17665e-05	4.70225e-05	6.66667e-05	5.7735e-06	6.08276e-05	3.71184e-05	3.71184e-05
Cyp1a2	0.000175	7.33333e-05	8e-05	0.000153333	7.33333e-05	0.000153333	0.00016	b	0.000116667		Cyp1a2	5.5e-05	7.33333e-05	8e-05	4.33333e-05	7.33333e-05	7.68838e-05	8e-05	0	6.64162e-05
Cyp1b1	0.003905	0.00194667	0.00161333	0.00195333	0.000796667	0.00779333	0.01036	0.00518667	0.00386333		Cyp1b1	0.00136473	8.81917e-06	0.000326667	0.000993333	0.00015836	4.33333e-05	0.00267002	0.00126668	0.00191334
Cyp20a1	0.0157467	0.01598	0.01577	0.011815	0.0130733	0.0157767	0.0184267	0.02099	0.02117		Cyp20a1	5.84047e-05	5.50757e-05	6.50641e-05	0.004035	0.00270689	0.000176761	0.00716351	0.00523506	0.00537557
Cyp21a1	0.0002075	0.000236667	0.000193333	0.000153333	b	0.000233333	0.000186667	0.000196667	0.00012		Cyp21a1	2.95452e-05	3.33333e-06	3.66667e-05	3.84419e-05	0	6.66667e-06	3.38296e-05	3.84419e-05	6.9282e-05
Cyp24a1	3e-05	b	4e-05	6.66667e-05	b	0.00016	0.00019	4e-05	7.66667e-05		Cyp24a1	3e-05	0	4e-05	6.66667e-05	0	8e-05	4.04145e-05	4e-05	7.66667e-05
Cyp26a1	0.0017475	0.00199	0.00164	0.00149	0.00116	0.0015	0.00131	0.00208	0.00165		Cyp26a1	0.000249178	1.1547e-05	0.00033	0.0005	0.000449778	0.00052	0.00033	0.00108657	0.000320052
Cyp26b1	0.0078275	0.00654333	0.00653	0.00453333	0.00514	0.00651	0.00387	0.00660333	0.0130767		Cyp26b1	2.83945e-05	0.00132668	0.001315	0.00173428	0.00128033	0.00133503	2.88675e-05	0.0013117	0.00260356
Cyp27a1	0.00455333	0.00196667	0.00227667	0.00229	0.00128333	0.00228	0.0008	0.00326	0.00391		Cyp27a1	0.001695	6.66667e-06	0.000864279	0.0008807	0.000328346	0.000861762	0.000160104	0.000660101	0.00197
Cyp27b1	b	b	b	b	b	0.00039	0.00051	4e-05	b		Cyp27b1	0	0	0	0	0	0.000282902	0.000243311	4e-05	0
Cyp2a1	0.0001175	7e-05	0.00015	8.33333e-05	7.33333e-05	7.33333e-05	0.000113333	7.33333e-05	3.66667e-05		Cyp2a1	6.78694e-05	7e-05	7.54983e-05	8.33333e-05	7.33333e-05	7.33333e-05	6.35959e-05	7.33333e-05	3.66667e-05
Cyp2a2	8e-05	0.000146667	8e-05	8.33333e-05	b	7e-05	0.000116667	3.66667e-05	0.000173333		Cyp2a2	5.22813e-05	7.35603e-05	8e-05	8.33333e-05	0	7e-05	6.64162e-05	3.66667e-05	3.1798e-05
Cyp2a3a	0.000365	0.000233333	0.000236667	0.000243333	8.33333e-05	0.00024	0.000186667	0.0002	0.00032		Cyp2a3a	0.000125	6.66667e-06	3.33333e-06	0.000128366	8.33333e-05	5.7735e-06	3.33333e-05	4e-05	8.5049e-05
Cyp2b15	b	b	b	b	b	b	b	b	b		Cyp2b15	0	0	0	0	0	0	0	0	0
Cyp2b2	9.75e-05	b	0.00011	7.33333e-05	6.66667e-05	b	0.00011	b	4e-05		Cyp2b2	3.70529e-05	0	6.08276e-05	7.33333e-05	6.66667e-05	0	6.35085e-05	0	4e-05
Cyp2b21	5.5e-05	b	7e-05	0.000103333	b	b	b	7e-05	3.66667e-05		Cyp2b21	5.5e-05	0	7e-05	6.06447e-05	0	0	0	7e-05	3.66667e-05
Cyp2b3	0.00011	7e-05	8.33333e-05	7.66667e-05	b	0.000146667	0.000113333	3.33333e-05	3.66667e-05		Cyp2b3	6.36396e-05	7e-05	8.33333e-05	7.66667e-05	0	7.35603e-05	6.35959e-05	3.33333e-05	3.66667e-05
Cyp2c	0.000165	0.000233333	0.000476667	0.000406667	7e-05	0.000236667	0.000246667	0.00019	0.000196667		Cyp2c	2.90115e-05	3.33333e-06	0.000256667	0.000296667	7e-05	6.66667e-06	0.000141461	3.60555e-05	3.92994e-05
Cyp2c12	b	b	3.66667e-05	7e-05	7e-05	b	0.0001	b	b		Cyp2c12	0	0	3.66667e-05	7e-05	7e-05	0	5.7735e-05	0	0
Cyp2c13	0.0001075	7e-05	0.00022	8.33333e-05	b	7e-05	0.00012	0.000106667	0.000176667		Cyp2c13	4.28904e-05	7e-05	1.52753e-05	8.33333e-05	0	7e-05	6.9282e-05	6.35959e-05	3.38296e-05
Cyp2c22	0.0001125	7.33333e-05	0.000153333	0.000156667	7.33333e-05	0.000146667	0.000156667	3.66667e-05	0.00011		Cyp2c22	4.49768e-05	7.33333e-05	7.68838e-05	4.66667e-05	7.33333e-05	7.33333e-05	7.83865e-05	3.66667e-05	6.35085e-05
Cyp2c23	0.000175	0.000223333	0.000215	0.000156667	7.66667e-05	0.00031	0.00016	0.000186667	0.000193333		Cyp2c23	3.47611e-05	6.66667e-06	1.5e-05	4.17665e-05	7.66667e-05	8e-05	8e-05	3.84419e-05	3.66667e-05
Cyp2c37	b	b	3.66667e-05	7.33333e-05	b	b	b	b	b		Cyp2c37	0	0	3.66667e-05	7.33333e-05	0	0	0	0	0
Cyp2c50	b	b	b	b	b	b	b	b	b		Cyp2c50	0	0	0	0	0	0	0	0	0
Cyp2c54	b	b	b	b	b	b	b	b	b		Cyp2c54	0	0	0	0	0	0	0	0	0
Cyp2c6	b	b	b	b	b	b	b	b	b		Cyp2c6	0	0	0	0	0	0	0	0	0
Cyp2c7	7.5e-05	0.000136667	0.000153333	8.33333e-05	b	0.000133333	0.00011	7e-05	0.0001		Cyp2c7	4.62781e-05	6.83943e-05	7.75314e-05	8.33333e-05	0	6.69162e-05	6.08276e-05	7e-05	5.7735e-05
Cyp2d1	0.00032	0.000316667	8.33333e-05	0.000253333	0.000676667	0.00015	0.000106667	0.000163333	0.000406667		Cyp2d1	0.000235478	9.70109e-05	8.33333e-05	0.000147234	0.000176667	7.50555e-05	5.81187e-05	1.76383e-05	0.000299128
Cyp2d2	0.00021	0.00023	0.00031	0.00024	8e-05	0.000323333	0.000236667	0.000196667	0.00019		Cyp2d2	3e-05	0	8.5049e-05	0.000125033	8e-05	8.33333e-05	3.33333e-06	3.84419e-05	3.51188e-05
Cyp2d3	0.0001075	0.000146667	0.000146667	0.000156667	6.66667e-05	7e-05	0.00011	7.66667e-05	9.66667e-05		Cyp2d3	4.11045e-05	7.35603e-05	7.42369e-05	4.66667e-05	6.66667e-05	7e-05	6.08276e-05	7.66667e-05	5.48736e-05
Cyp2d4v1	0.0077525	0.00782333	0.00779	0.00916333	0.00512	0.00651667	0.00514333	0.00648667	0.00517		Cyp2d4v1	2.01556e-05	6.66667e-06	3.05505e-05	0.00353912	0.00128539	0.00133335	0.00130335	0.00132841	0.00132
Cyp2d5	0.0001775	0.00023	0.00023	0.00016	7.66667e-05	0.000226667	0.00019	0.000193333	0.000196667		Cyp2d5	3.32603e-05	0	5.7735e-06	4e-05	7.66667e-05	3.33333e-06	3.51188e-05	4.17665e-05	3.84419e-05
Cyp2e1	0.000145	0.000226667	0.000433333	0.000233333	7e-05	0.000153333	0.000233333	0.00012	0.000176667		Cyp2e1	3.5e-05	8.81917e-06	0.000263333	0.000123468	7e-05	7.68838e-05	1.20185e-05	6.9282e-05	3.4801e-05
Cyp2f4	0.00023	6.66667e-05	3.66667e-05	3.33333e-05	b	0.000146667	b	b	0.000106667		Cyp2f4	2e-05	6.66667e-05	3.66667e-05	3.33333e-05	0	7.33333e-05	0	0	6.06447e-05
Cyp2j3	0.00395667	0.00329667	0.00391	0.00327	0.0026	0.00329333	0.00195667	0.00663667	0.00525667		Cyp2j3	1.20185e-05	0.000668389	1.52753e-05	0.000665006	0.000675006	0.000661824	2.33333e-05	0.00134344	0.00132668
Cyp2j4	0.001485	0.000966667	0.00163667	0.00130333	0.000976667	0.000976667	0.000803333	0.00262667	0.00228333		Cyp2j4	0.000495	3.33333e-06	0.000338444	0.000333333	3.33333e-06	3.33333e-06	0.000156773	0.000676691	0.000872474
Cyp2r1	0.00037	0.00033	0.00049	0.000326667	0.000243333	0.000413333	0.000363333	0.00049	0.000406667		Cyp2r1	7.22265e-05	8e-05	0	8.66667e-05	3.33333e-06	8.17177e-05	0.000121701	0	8.33333e-05
Cyp2t1	0.003865	0.00323667	0.00258	0.00389667	0.00159667	0.00257333	0.00159	0.00324667	0.00321333		Cyp2t1	0.00136238	0.000663359	0.000655006	0.00198172	0.000328448	0.00063834	0.000315119	0.000663333	0.000651724
Cyp2u1	0.00674	0.00385	0.00509	0.00514	0.00381667	0.00640333	0.00574333	0.00641333	0.00508		Cyp2u1	0.000960686	3.05505e-05	0.00127012	0.00134	2.72845e-05	0.00128167	0.00192169	0.00129713	0.00129005
Cyp3a18	0.000135	7e-05	4e-05	0.00011	b	7.33333e-05	0.000113333	b	0.000103333		Cyp3a18	5.13971e-05	7e-05	4e-05	6.65833e-05	0	7.33333e-05	6.35959e-05	0	5.78312e-05
Cyp3a2	0.000145	0.000153333	0.000215	0.0001	7e-05	0.00022	0.000243333	0.000173333	0.000183333		Cyp3a2	5.66422e-05	7.68838e-05	5e-06	0	7e-05	1e-05	0.000141461	3.1798e-05	3.1798e-05
Cyp3a23_3a1	0.000105	0.000143333	8.33333e-05	0.000153333	7.33333e-05	0.000216667	0.000193333	0.000116667	0.000183333		Cyp3a23_3a1	4.09268e-05	7.17248e-05	8.33333e-05	4.84195e-05	7.33333e-05	8.81917e-06	3.66667e-05	6.64162e-05	3.66667e-05
Cyp3a62	0.0008725	0.00083	0.000823333	0.00066	0.000656667	0.00066	0.00041	0.000583333	0.000663333		Cyp3a62	0.000124189	0.00017	0.000171691	0.00017	0.000166767	0.000165025	8.5049e-05	0.000224301	0.000168358
Cyp3a9	0.001475	0.000966667	0.00128667	0.00113667	0.000956667	0.00146	0.00064	0.00129	0.00226667		Cyp3a9	0.000505	3.33333e-06	0.000326667	0.000439103	6.66667e-06	0.00049	0.00016	0.00033	0.00086051
Cyp4a1	8e-05	7.33333e-05	4e-05	4e-05	b	7.33333e-05	b	b	b		Cyp4a1	5.04975e-05	7.33333e-05	4e-05	4e-05	0	7.33333e-05	0	0	0
Cyp4a2_4a3	0.0001475	0.000143333	0.000105	0.000156667	7.66667e-05	b	0.000116667	3.66667e-05	0.000186667		Cyp4a2_4a3	5.61805e-05	7.31057e-05	0.000105	4.66667e-05	7.66667e-05	0	6.64162e-05	3.66667e-05	3.84419e-05
Cyp4a3	0.000175	0.000153333	0.00011	8.33333e-05	8e-05	9.5e-05	0.000113333	6.66667e-05	0.000106667		Cyp4a3	3.47611e-05	7.68838e-05	0.00011	8.33333e-05	8e-05	9.5e-05	6.35959e-05	6.66667e-05	5.81187e-05
Cyp4a8	0.00032	6e-05	4e-05	3.66667e-05	b	0.000163333	b	b	0.000103333		Cyp4a8	0.00032	6e-05	4e-05	3.66667e-05	0	0.000163333	0	0	5.78312e-05
Cyp4b1	0.00024	0.00032	0.00024	0.000163333	0.0002	0.000643333	0.000716667	0.000646667	0.00032		Cyp4b1	0	8e-05	0	4.33333e-05	4e-05	0.00015836	0.000238491	0.000156667	8e-05
Cyp4f1	0.002205	0.00194667	0.00259333	0.00228333	0.00128333	0.00145667	0.000643333	0.00260667	0.00193667		Cyp4f1	0.000617933	3.33333e-06	0.000663333	0.000880044	0.000328346	0.000488342	0.00015836	0.000666667	3.33333e-06
Cyp4f18	0.0002725	0.00024	0.000243333	0.000163333	0.000156667	0.000615	0.000403333	0.000326667	0.000206667		Cyp4f18	7.79289e-05	5.7735e-06	3.33333e-06	4.33333e-05	3.66667e-05	0.000365	8.17177e-05	8.17177e-05	4.33333e-05
Cyp4f4	0.00655	0.00392667	0.00389667	0.00258667	0.00258667	0.00293667	0.00129333	0.00293667	0.00391		Cyp4f4	0.00131001	6.66667e-06	8.81917e-06	0.000666667	0.000671673	0.000978372	0.000318346	0.000983333	1.52753e-05
Cyp4f5	0.00195667	0.00097	0.0013	0.00130333	0.000963333	0.00163333	0.00114	0.00195667	0.00163		Cyp4f5	1.20185e-05	0	0.00033	0.000333333	3.33333e-06	0.000326718	0.000438444	3.33333e-06	0.000335012
Cyp4f6	0.0033775	0.00191667	0.00255667	0.00225	0.00190333	0.00256333	0.00190333	0.00256333	0.00159333		Cyp4f6	0.000486268	3.33333e-06	0.000636667	0.000861762	1.45297e-05	0.000643359	6.66667e-06	0.00065834	0.000316667
Cyp4x1	0.0162133	0.01347	0.0161667	0.0132567	0.0107167	0.00794	0.00528	0.00949333	0.00794333		Cyp4x1	9.20748e-05	0.00284592	8.08977e-05	0.00280467	0.00272262	6.55744e-05	0.00129503	0.00366227	7.85988e-05
Cyp51	0.0469275	0.05171	0.06232	0.0414	0.03084	0.046395	0.0516167	0.0310467	0.0310533		Cyp51	0.00918503	0.01039	0.0001249	0.0105705	0.00011	0.015945	0.010302	9.68389e-05	9.76957e-05
Cyp7a1	b	b	3.66667e-05	7.66667e-05	7.66667e-05	b	3.66667e-05	7.33333e-05	b		Cyp7a1	0	0	3.66667e-05	7.66667e-05	7.66667e-05	0	3.66667e-05	7.33333e-05	0
Cyp8b1	0.0003675	0.00024	0.00032	0.000286667	0.000203333	0.00024	0.000233333	0.000283333	0.00024		Cyp8b1	7.07549e-05	0	8e-05	0.000112151	4.17665e-05	0	6.66667e-06	0.000108985	0
Dpysl2	0.217828	0.247797	0.247827	0.205453	0.12185	0.206047	0.16397	0.20706	0.206483		Dpysl2	0.0313009	0.000429897	0.000396499	0.0418663	0.000536936	0.0419483	0.042068	0.0421762	0.0421924
Ephx1	0.0206967	0.01293	0.0128733	0.01555	0.00766	0.01555	0.00768	0.0128933	0.02075		Ephx1	0.00513687	0.00265	0.00259667	0.007935	2.08167e-05	9.64365e-05	2.88675e-05	0.0026218	0.00521
Ephx2	0.0006075	0.000486667	0.000485	0.00036	0.000323333	0.000486667	0.000403333	0.000406667	0.000483333		Ephx2	0.000120856	3.33333e-06	5e-06	0.00012	8.33333e-05	3.33333e-06	8.17177e-05	8.33333e-05	3.33333e-06
Gapdh	1.74734	1.31578	1.97916	1.4929	0.981973	1.99479	1.31296	1.66816	0.984227		Gapdh	0.254316	0.33519	0.00503652	0.50924	0.00577965	0.0145008	0.340846	0.336467	0.00151395
Hpgd	0.00133667	0.00134	0.00135	0.00134333	0.000576667	0.00100333	0.000826667	0.000826667	0.00116667		Hpgd	0.000316719	0.00034	0.000345012	0.000338346	0.000223632	8.81917e-06	0.000168358	0.000163435	0.00045042
Ikbkap	0.0314025	0.0312867	0.03127	0.0366133	0.0207	0.03121	0.04167	0.0259733	0.0313467		Ikbkap	9.42846e-05	4.70225e-05	9.84886e-05	0.0141964	0.00539015	8.0829e-05	0.0107109	0.00525705	6.69162e-05
Lta4h	0.00779667	0.00449667	0.00515333	0.00515	0.00642333	0.00907333	0.00640333	0.01302	0.00774		Lta4h	3.84419e-05	0.00169395	0.00128335	0.001315	0.00131687	0.00338629	0.0012873	0.00264051	1.52753e-05
Mif	0.215113	0.245723	0.244903	0.287997	0.20329	0.24531	0.20324	0.204447	0.20436		Mif	0.0311798	0.000196751	2.848e-05	0.111432	0.0418347	0.000450814	0.0410776	0.0414866	0.0418656
Nfkb1	0.00787667	0.00389	0.00520333	0.00523333	0.00517333	0.00784667	0.00777	0.00782333	0.003875		Nfkb1	6.66667e-06	1e-05	0.00132335	0.00134834	0.00130872	5.20683e-05	5.50757e-05	3.1798e-05	1.5e-05
Nfkb2	0.00326	0.00193333	0.00258333	0.00260667	0.00192667	0.00646667	0.00512333	0.00515	0.00391		Nfkb2	0.000660101	1.20185e-05	0.000653333	0.000671673	1.66667e-05	0.00129345	0.00127335	0.00127001	0.00198001
Pla2g4a	0.0034775	0.00330333	0.00329	0.00265333	0.0013	0.00660667	0.00656333	0.00793	0.00461667		Pla2g4a	0.000495923	0.000656692	0.000665006	0.000678339	0.000335012	0.00132365	0.00131712	0.00395002	0.0017563
Ptgdr_pred	0.000663333	0.000666667	0.000496667	0.000496667	0.000326667	0.000826667	0.000536667	0.00116	0.000823333		Ptgdr_pred	0.00016333	0.00016667	3.33333e-06	0.00025168	8.66667e-05	0.00016344	0.0002551	0.00044978	0.00016677
Ptgds	2.50345	2.00044	1.65203	2.00054	0.983443	2.32556	0.99093	2.18319	1.66191		Ptgds	0.500186	0.0113241	0.334395	1.0106	0.00620651	0.876105	0.00472238	1.02654	0.335505
Ptgds2	0.000735	0.000483333	0.00064	0.00065	0.000443333	0.000483333	0.000406667	0.00226667	0.00176		Ptgds2	0.00014145	3.33333e-06	0.00016	0.00016503	0.0002656	3.33333e-06	8.33333e-05	0.00085108	0.00104006
Ptger1	0.00032	0.00024	0.00024	0.00024	0.00016	0.00032	0.0002	0.00024	0.00028		Ptger1	8e-05	0	0	0	4e-05	8e-05	4e-05	0	0.00010583
Ptger2	0.000493333	0.000656667	0.000486667	0.000493333	0.000283333	0.000976667	0.00129667	0.00130333	0.000656667		Ptger2	3.33333e-06	0.00016169	3.33333e-06	0.00025333	0.00010899	8.81917e-06	0.00033667	0.00031333	0.00016667
Ptger3	0.00196	0.00163	0.00161667	0.00229667	0.0008	0.00178	0.00421333	0.00130333	0.00228333		Ptger3	0.00069298	0.00033005	0.00032845	0.00088702	0.00016503	0.00104997	0.00198	0.00032835	0.00087247
Ptger4	0.0004275	0.000323333	0.00024	0.000323333	0.000203333	0.000646667	0.000396667	0.000643333	0.000403333		Ptger4	5.92136e-05	8.33333e-05	0	8.33333e-05	0.00014746	0.00015667	7.83865e-05	0.00015333	8.17177e-05
Ptges	0.001945	0.00129667	0.000813333	0.00057	0.000483333	0.01564	0.004875	0.00162333	0.00179333		Ptges	0.00067298	0.00033168	0.00016667	0.00021733	3.33333e-06	0.00783503	0.002955	0.00033178	0.00107308
Ptgfr	0.00261	0.00160667	0.00259667	0.00226	0.00128	0.00128667	0.00143333	0.00162	0.00225667		Ptgfr	0.00065023	0.00032333	0.00065167	0.00086176	0.00032501	0.00032168	0.0004767	0.00032512	0.00086241
Ptgfrn	0.042695	0.0410267	0.0514267	0.0306633	0.0253767	0.03602	0.03048	0.04115	0.02557		Ptgfrn	0.0117727	0.0103817	0.0104086	0.00015344	0.00504342	0.0138562	6.1101e-05	0.01057	0.00514543
Ptgir	0.000485	0.00024	0.00024	0.000323333	0.0002	0.00113333	0.0008	0.000563333	0.000323333		Ptgir	2.88675e-06	0	0	8.33333e-05	4e-05	0.00043028	0.00016503	0.00021106	8.33333e-05
Ptgis	0.00163	0.000973333	0.000963333	0.00048	0.00048	0.00194667	0.00160333	0.00128667	0.00114		Ptgis	0.00032501	6.66667e-06	3.33333e-06	0	5.7735e-06	8.81917e-06	0.00031667	0.00032168	0.00043844
Ptgs1	0.0048375	0.00519333	0.00514667	0.000763333	0.00193667	0.00275	0.00271	0.00904333	0.0002		Ptgs1	0.00095767	0.00129836	0.00129167	0.00057955	0.00112298	0.001135	0.00253024	0.00349224	4e-05
Ptgs2	0.0191975	0.0215	0.01601	0.0133967	0.01322	0.10702	0.11735	0.0189633	0.0161467		Ptgs2	0.00763612	0.00539534	9.50438e-05	0.0027302	0.0026	0.02164	0.0704368	0.00720528	9.35117e-05
Tbxas1	0.00073	0.00049	0.00048	0.000566667	0.000563333	0.00162	0.00144	0.00353667	0.00193667		Tbxas1	0.00014148	0	0	0.00021797	0.00021481	0.00032512	0.00048003	0.00209585	0.00096667
